# Supplementary material for: Multiple proteases are involved in mesothelin shedding by cancer cells
Source: Commun Biol. 2020 Dec 1;3:728. doi: 10.1038/s42003-020-01464-5 (PMC7708464; doi:10.1038/s42003-020-01464-5)
Supplement: Supplementary file 3 — Supplementary Data 1 [file 42003_2020_1464_MOESM3_ESM.xlsx]

## Sheet: Sheet1
Raw Data
Fig2b
	siCon			siAd17_1			siAd17_2
KB31	88.5	98.6	93.6	92.6	99.4	96	100.1	117.7	108
KLM1	26.2	19.2	20	13.4	9.2	12.9	14.8	12.6	11.7
Fig 2C		sicontrol	siAd10
	KLM1	1	0.12
	OVCAR8	1	0.108
Fig2d
	sicon			siAd10
KLM1	59.6482	50.0504	59.1962	45.2958	40.8837	47.6705
OVCAR8	83.0302	82.4309	94.6043	46.7475	47.2405	42.3876
Fig2e
	siControl			siAD10			siAD17			siDouble
KLM1	2.838	3.284	3.084	2.322	2.407	2.596	1.585	1.617	1.655	0.887	0.882	0.85
Fig2f	con			siAD10			siAD17			siDouble
OVCAR8	19.65	19.17	21.1	12.4	9.48	12.07	11.34	11.62	11.24	7.12	5.36	5.96
fig3a	sicontrol	1
	siMMP15_1	0.103
	siMMP15_2	0.211
fig3b left				fig3b right
	siCon	siMMP15-1		siCon	siMMP15-2
	142.401	39.4883		6.057	4.313
	83.7989	44.7562		7.939	5.629
	106.27	38.7769		8.963	5.245
	70.32	39.2785		6.471	4.644
				13.947	6.119
Fig 3c	sicontrol	1
	siMMP14	0.266
	siMMP15	0.139
fig3d
	siCon	siMMP14	siMMP15
	14.9	18.6	13.7
	11.8	15.8	11.4
	15.3	18.8	15.4
	14.4	16.4	15.7
	14.4	17.8	17.8
Fig 4c			Geometric Mean
	KB	siBACE2-2	3374
		siBACE2-1	3679
		sicontrol	1724
		neg	60
fig 4d		siCont				siBACE2
		82.01	70.26	61.2		48.37	52.35	51.86
Fig 4e		BACE1	BACE2
	Con	1	1
	siBACE1	0.08	0.77
	siBACE2	0.65	0.2
	sidouble	0.17	0.17
fig 4f	siControl	siBace1	siBACE2	sidble
	29.2	19	18.4	20.8
	34.5	18.2	19.8	17.3
	30	19.2	19	17.9
	31.3	18.8	18.5	21.4
	26.9	16.7	19.1	20
	29	18	19.5	18.9
Fig5b
MS751	siCont			siBACE2
	21.35	21.4	22.33	9.84	9.64	9.71
T3M4	sicon				siBACE2
	34.17	36.64	33.59		22.65	25.28	26.87
AsPC1	siControl			siBACE2
	20.99	17.95	18.37	14.63	14.82	14.95
Fig 6a
	DMSO			LY2886721			Lanabecestat
KB31	1	1	1	0.44806	0.535664	0.518403	0.441742	0.454997	0.530963
KLM1	1	1	1	0.975454	1.02811	0.981141	1.04711	0.882294	0.92457
T3M4	1	1	1	0.717611	0.644597	0.598	0.751091	0.895063	0.642113
OVCAR8	1	1	1	0.890872	0.929236	0.996444	0.9222	0.996676	1.08349
MS751	1	1	1	0.542147	0.588296	0.600041	0.735678	0.569557	0.432969
AsPC-1	1	1	1	0.629034	0.671961	0.641077	0.54425	0.608972	0.533315
Fig 6b
	Con			KB31			KLM1			T3M4			OVCAR8
TMI	1	1	1	0.71	0.86	0.95	0.212168	0.246426	0.239749	0.734501	0.834787	0.799112	0.504779	0.428755	0.367841
Marimstat	1	1	1	0.367823	0.177136	0.269788	0.193304	0.378262	0.360819	0.301505	0.29097	0.282742	0.421771	0.426265	0.408557
Fig 6c
	Con			Lana			Mari			Both
	4.28	4.14	4.57	3.03	2.94	2.85	2.09261	1.98315	2.021	0.6	0.66	0.69
Fig 6d		SS1P		Lana			Mari			Both
		1000		0.1518	0.1635	0.168	0.105	0.1134	0.1185	0.102	0.0988	0.1042
		333.333		0.1929	0.193	0.1923	0.1778	0.1679	0.1593	0.1674	0.1727	0.1766
		111.111		0.2044	0.1983	0.1883	0.1507	0.1674	0.1565	0.1572	0.1611	0.1636
		37.037		0.1961	0.1722	0.1782	0.1609	0.1665	0.1673	0.1661	0.178	0.1566
		12.3457		0.18	0.17	0.1571	0.168	0.1703	0.1745	0.1603	0.1619	0.1435
		4.11523		0.2383	0.2279	0.2151	0.2073	0.2199	0.2261	0.1594	0.1536	0.1556
		1.37174		0.7611	0.8575	0.7342	0.5277	0.5787	0.6172	0.1994	0.2342	0.2128
		0.457247		1.5628	1.5588	1.4356	0.9861	1.0811	1.0022	0.4225	0.4237	0.4354
		0.152416		1.7611	1.6749	1.6051	1.2301	1.2414	1.2466	0.8739	0.8547	0.8456
		0.050805		1.716	1.6975	1.5932	1.3104	1.3205	1.3801	1.1215	1.0996	1.1008
		0.016935		1.7187	1.6599	1.6154	1.3381	1.3461	1.3087	1.1945	1.1832	1.1691
		0.0056		1.6546	1.6228	1.5774	1.2948	1.2744	1.3233	1.204	1.2347	1.1937
		0.0018		1.4906	1.5216	1.4487	1.2703	1.2496	1.2481	1.1791	1.197	1.082
Fig 6e
	Con			TMI-1			Mari			Both
OVCAr8	10.45	7.85	7.55	2.06	1.99	1.87	2.29	2.25	2.3	2.25	2.3	2.79
Fig. 6f
	SS1P	Con			TMI-1			Marim			Both
	1000	0.1038	0.1065	0.1069	0.1038	0.1065	0.1069	0.11	0.1124	0.1153	0.1934	0.1866	0.1918
	330	0.3615	0.3683	0.3833	0.185	0.1888	0.1922	0.3892	0.3823	0.3968	0.1876	0.1943	0.1859
	110	0.385	0.3771	0.3659	0.1808	0.2028	0.1922	0.3943	0.3766	0.4037	0.1947	0.1724	0.2047
	34	0.4403	0.4436	0.4653	0.2018	0.2241	0.2179	0.4199	0.4167	0.4106	0.2099	0.1583	0.225
	11	0.6379	0.6187	0.643	0.2482	0.2769	0.2737	0.501	0.5059	0.504	0.2705	0.2646	0.2866
	3.3	1.0459	1.0316	1.0205	0.4032	0.4408	0.4427	0.7028	0.686	0.7582	0.4165	0.3393	0.4563
	1.1	1.2923	1.2535	1.2631	0.8488	0.8529	0.8598	1.1036	1.1008	1.1147	0.6052	0.8133	0.7656
	0.34	1.321	1.2757	1.2599	1.2716	1.2973	1.3444	1.3058	1.3052	1.2771	1.1201	1.1111	1.0985
	0.01	1.313	1.2733	1.2901	1.3955	1.3804	1.4101	1.3469	1.322	1.3117	1.3635	1.3757	1.3635
	0.003	1.3158	1.2763	1.3137	1.3779	1.381	1.3997	1.3001	1.3165	1.3099	1.2579	1.3872	1.3723
	0.001	1.3609	1.3119	1.3141	1.4278	1.3855	1.4655	1.3557	1.3162	1.3136	1.4323	1.4192	1.4551
